# Supplementary material for: Protein Hydrolysate from Spirulina platensis Prevents Dexamethasone-Induced Muscle Atrophy via Akt/Foxo3 Signaling in C2C12 Myotubes
Source: Mar Drugs. 2022 May 29;20(6):365. doi: 10.3390/md20060365 (PMC9229963; doi:10.3390/md20060365)
Supplement: Supplementary file 1 [file marinedrugs-20-00365-s001.zip]

Archive with 1 entries (1 files):
- marinedrugs-1691537-supplementary.pdf
